# Supplementary material for: The Biosynthesized Zinc Oxide Nanoparticles’ Antiviral Activity in Combination with Pelargonium zonale Extract against the Human Corona 229E Virus
Source: Molecules. 2022 Nov 30;27(23):8362. doi: 10.3390/molecules27238362 (PMC9736980; doi:10.3390/molecules27238362)
Supplement: Supplementary file 1 [file molecules-27-08362-s001.zip]

Archive with 1 entries (1 files):
- molecules-2034916-supplementary.pdf
